# Supplementary material for: Trees, shrubs and herbs of the coastal Myrtaceae swamp forest (Región de La Araucanía, Chile): a dataset
Source: Biodivers Data J. 2021 Mar 1;9:e63634. doi: 10.3897/BDJ.9.e63634 (PMC7940323; doi:10.3897/BDJ.9.e63634)
Supplement: Supplementary material 1 — Trees, shrubs and herbs of the coastal Myrtaceae swamp forest in La Araucanía: a dataset [file bdj-09-e63634-s001.csv]

Patch size (ha)	Latitude	Longitude	ID	Species	Condition	Habit	Microhabitat	Growth form	Host	Location1	CoordinateUncertaintyInMeters1	Location2	CoordinateUncertaintyInMeters2	Location3	CoordinateUncertaintyInMeters3	Date	Sampling protocol	Observer name	Notes
936	-391.727	-729.824	1	Amomyrtus luma	Live	Tree	Soil	Terricolous	NA			NA		NA		2012-12-04	Transect	J. Pincheira Ulbrich
936	-391.727	-729.824	2	Amomyrtus meli	Live	Tree	Soil	Terricolous	NA	Core	20	NA		NA		2012-12-04	Transect	J. Pincheira Ulbrich
936	-391.727	-729.824	3	Blechnum chilense	Live	Herb	Soil	Terricolous	NA	Core	40	Edge	150	NA		2012-12-04	Transect	J. Pincheira Ulbrich
936	-391.727	-729.824	4	Blepharocalyx cruckshanksii	Live	Tree	Trunk	Vegetative	NA	Core	40	Edge	150	NA		2012-12-04	Transect	J. Pincheira Ulbrich
936	-391.727	-729.824	5	Blepharocalyx cruckshanksii	Live	Tree	Soil	Terricolous	NA	Core	25	Edge	150	NA		2012-12-04	Transect	J. Pincheira Ulbrich
936	-391.727	-729.824	6	Chusquea quila	Live	Herb	Soil	Terricolous	NA	Core-gap	60	NA		NA		2012-12-04	Transect	J. Pincheira Ulbrich
936	-391.727	-729.824	7	Drimys winteri	Live	Tree	Trunk	Vegetative	NA	Edge	150	NA		NA		2012-12-04	Transect	J. Pincheira Ulbrich
936	-391.727	-729.824	8	Drimys winteri	Snag	Tree	Soil	NA	NA	Core	30	NA		NA		2012-12-08	Transect	J. Pincheira Ulbrich
936	-391.727	-729.824	9	Juncus spp.	Live	Herb	Soil	Terricolous	NA	Edge	300	NA		NA		2012-12-08	Transect	J. Pincheira Ulbrich
936	-391.727	-729.824	10	Lepidoceras chilense	Live	Shrub	Branch	Hemiparasite	Myrceugenia exsucca	Gap	250	NA		NA		2012-12-08	Transect	J. Pincheira Ulbrich
936	-391.727	-729.824	11	Lomatia ferruginea	Live	Tree	Soil	Terricolous	NA	Edge	380	NA		NA		2012-12-08	Transect	J. Pincheira Ulbrich	Trees on the edge of a watercourse.
936	-391.727	-729.824	12	Luma apiculata	Live	Tree	Soil	Terricolous	NA	Gap	300	NA		NA		2012-12-09	Transect	J. Pincheira Ulbrich
936	-391.727	-729.824	13	Luma chequen	Live	Tree	Soil	Terricolous	NA	Core	50	NA		NA		2012-12-09	Transect	J. Pincheira Ulbrich
936	-391.727	-729.824	14	Maytenus boaria	Live	Tree	Soil	Terricolous	NA	Edge	380	NA		NA		2012-12-09	Transect	J. Pincheira Ulbrich
936	-391.727	-729.824	15	Myrceugenia exsucca	Live	Tree	Soil	Terricolous	NA	Core	40	Gap	150	Edge	380	2012-12-09	Transect	J. Pincheira Ulbrich
936	-391.727	-729.824	16	Myrceugenia parvifolia	Live	Shrub	Soil	Terricolous	NA	Core	60	NA		NA		2012-12-10	Transect	J. Pincheira Ulbrich
936	-391.727	-729.824	17	Nertera granadensis	Live	Herb	Soil	Terricolous	NA	Core	40	NA		NA		2012-12-10	Transect	J. Pincheira Ulbrich
936	-391.727	-729.824	18	Nothofagus obliqua	Live	Tree	Soil	Terricolous	NA	Matrix	300	NA		NA		2012-12-10	Transect	J. Pincheira Ulbrich	Trees forming a small group.
936	-391.727	-729.824	19	Rubus constrictus	Live	Shrub	Soil	Terricolous	NA	Gap	380	NA		NA		2012-12-10	Transect	J. Pincheira Ulbrich
936	-391.727	-729.824	20	Myrtaceae	Snag	Tree	Soil	NA	NA	Gap	200	NA		NA		2012-12-10	Transect	J. Pincheira Ulbrich
936	-391.727	-729.824	21	Myrtaceae	Coarse Woody debris	NA	Soil	NA	NA	Gap	200	NA		NA		2012-12-10	Transect	J. Pincheira Ulbrich
156	-391.565	-732.189	22	Amomyrtus luma	Live	Tree	Soil	Terricolous	NA			NA		NA		2012-12-19	Transect	J. Pincheira Ulbrich
156	-391.565	-732.189	23	Amomyrtus luma	Fallen log	NA	Soil	NA	NA	Gap	30	NA		NA		2012-12-19	Transect	J. Pincheira Ulbrich
156	-391.565	-732.189	24	Amomyrtus meli	Live	Tree	Soil	Terricolous	NA	Core	10	NA		NA		2012-12-19	Transect	J. Pincheira Ulbrich
156	-391.565	-732.189	25	Blepharocalyx cruckshanksii	Live	Tree	Soil	Terricolous	NA	Core	20	Edge	350	NA		2012-12-19	Transect	J. Pincheira Ulbrich
156	-391.565	-732.189	26	Chusquea quila	Live	Herb	Soil	Terricolous	NA	Core-gap	30	NA		NA		2012-12-19	Transect	J. Pincheira Ulbrich
156	-391.565	-732.189	27	Drimys winteri	Live	Tree	Branch	Accidental ephyphyte	Tepualia stipularis	Edge	450	NA		NA		2012-12-19	Transect	J. Pincheira Ulbrich
156	-391.565	-732.189	28	Gavilea spp.	Live	Herb	Fallen log	Terricolous	NA	Core-gap	35	NA		NA		2012-01-07	Transect	J. Pincheira Ulbrich
156	-391.565	-732.189	29	Lepidoceras chilense	Live	Shrub	Branch	Hemiparasite	Blepharocalyx cruckshanksii	Core-gap	25	NA		NA		2012-01-07	Transect	J. Pincheira Ulbrich
156	-391.565	-732.189	30	Lepidoceras chilense	Live	Shrub	Branch	Hemiparasite	Salix babylonica	Core	100	NA		NA		2012-01-07	Transect	J. Pincheira Ulbrich
156	-391.565	-732.189	31	Lepidoceras chilense	Live	Shrub	Branch	Hemiparasite	Tristerix corymbosus	Core	50	NA		NA		2012-01-07	Transect	J. Pincheira Ulbrich	At the same time Tristeix was found on Luma.
156	-391.565	-732.189	32	Lomatia ferruginea	Live	Tree	Soil	Terricolous	NA	Core	50	NA		NA		2012-01-07	Transect	J. Pincheira Ulbrich
156	-391.565	-732.189	33	Luma chequen	Live	Tree	Soil	Terricolous	NA			NA		NA		2012-05-18	Transect	J. Pincheira Ulbrich
156	-391.565	-732.189	34	Myrceugenia exsucca	Live	Tree	Soil	Terricolous	NA	Core	80	Gap	50	Edge	480	2012-05-18	Transect	J. Pincheira Ulbrich
156	-391.565	-732.189	35	Myrceugenia exsucca	Snag	Tree	Soil	NA	NA	Gap	80	NA		NA		2012-05-18	Transect	J. Pincheira Ulbrich
156	-391.565	-732.189	36	Myrceugenia parvifolia	Live	Shrub	Soil	Terricolous	NA	Core	80	NA		NA		2012-05-18	Transect	J. Pincheira Ulbrich
156	-391.565	-732.189	37	Nertera granadensis	Live	Herb	Soil	Terricolous	NA	Gap	250	NA		NA		2012-05-18	Transect	J. Pincheira Ulbrich
156	-391.565	-732.189	38	Salix babylonica	Live	Tree	Soil	Terricolous	NA	Edge	480	NA		NA		2012-05-18	Transect	J. Pincheira Ulbrich	Line of trees next to a watercourse.
156	-391.565	-732.189	39	Cyperaceae	Live	Herb	Soil	Terricolous	NA	Core-gap	50	NA		NA		2012-05-18	Transect	J. Pincheira Ulbrich
156	-391.565	-732.189	40	Tepualia stipularis	Live	Tree	Soil	Terricolous	NA	Core	50	NA		NA		2012-05-18	Transect	J. Pincheira Ulbrich
156	-391.565	-732.189	41	Tristerix corymbosus	Live	Shrub	Branch	Hemiparasite	Amomyrtus luma			NA		NA		2012-05-18	Transect	J. Pincheira Ulbrich
156	-391.565	-732.189	42	Myrtaceae	Snag	Tree	Soil	NA	NA	Gap	200	NA		NA		2012-05-18	Transect	J. Pincheira Ulbrich
133	-392.831	-730.913	43	Amomyrtus luma	Fallen log	NA	Soil	NA	NA	Gap	50	NA		NA		2012-03-17	Transect	J. Pincheira Ulbrich
133	-392.831	-730.913	44	Blechnum chilense	Live	Herb	Soil	Terricolous	NA	Core	20	Edge	380	NA		2012-03-17	Transect	J. Pincheira Ulbrich
133	-392.831	-730.913	45	Blepharocalyx cruckshanksii	Live	Tree	Soil	Terricolous	NA	Core	30	Edge	500	NA		2012-03-17	Transect	J. Pincheira Ulbrich
133	-392.831	-730.913	46	Chusquea quila	Live	Herb	Soil	Terricolous	NA	Edge	450	NA		NA		2012-03-17	Transect	J. Pincheira Ulbrich
133	-392.831	-730.913	47	Drimys winteri	Live	Tree	Soil	Terricolous	NA	Edge	350	NA		NA		2012-03-17	Transect	J. Pincheira Ulbrich
133	-392.831	-730.913	48	Galium hypocarpium	Live	Herb	Soil	Terricolous	Myrceugenia exsucca	Core-gap	50	NA		NA		2012-03-17	Transect	J. Pincheira Ulbrich
133	-392.831	-730.913	49	Juncus spp.	Live	Herb	Soil	Terricolous	NA	Edge	250	NA		NA		2013-03-23	Transect	J. Pincheira Ulbrich
133	-392.831	-730.913	50	Lepidoceras chilense	Live	Shrub	Branch	Hemiparasite	Blepharocalyx cruckshanksii	Edge	380	NA		NA		2013-03-23	Transect	J. Pincheira Ulbrich
133	-392.831	-730.913	51	Lepidoceras chilense	Live	Shrub	Trunk	Hemiparasite	Myrceugenia exsucca	Gap	250	NA		NA		2013-03-23	Transect	J. Pincheira Ulbrich
133	-392.831	-730.913	52	Myrceugenia exsucca	Live	Tree	Soil	Terricolous	NA	Core	100	Gap	50	Edge	380	2013-03-23	Transect	J. Pincheira Ulbrich
133	-392.831	-730.913	53	Myrceugenia exsucca	Coarse Woody debris	NA	Soil	NA	NA	Gap	60	NA		NA		2013-03-23	Transect	J. Pincheira Ulbrich
133	-392.831	-730.913	54	Myrceugenia parvifolia	Live	Shrub	Soil	Terricolous	NA	Core	80	NA		NA		2013-03-23	Transect	J. Pincheira Ulbrich
133	-392.831	-730.913	55	Nertera granadensis	Live	Herb	Soil	Terricolous	NA	Core	30	NA		NA		2013-03-23	Transect	J. Pincheira Ulbrich
133	-392.831	-730.913	56	Rubus constrictus	Live	Shrub	Soil	Terricolous	NA	Edge	360	NA		NA		2013-03-23	Transect	J. Pincheira Ulbrich
133	-392.831	-730.913	57	Cyperaceae	Live	Herb	Soil	Terricolous	NA	Matrix	400	NA		NA		2013-03-23	Transect	J. Pincheira Ulbrich
133	-392.831	-730.913	58	Tristerix corymbosus	Live	Shrub	Branch	Hemiparasite	Blepharocalyx cruckshanksii			NA		NA		2013-03-23	Transect	J. Pincheira Ulbrich	Fascicularia abundant in the fragment.
133	-392.831	-730.913	59	Tristerix corymbosus	Live	Shrub	Branch	Hemiparasite	Myrceugenia exsucca	Gap		NA		NA		2013-03-23	Transect	J. Pincheira Ulbrich	Fascicularia abundant in the fragment.
86	-392.979	-732.007	60	Aextoxicon punctatum	Live	Tree	Soil	Terricolous	NA	Core	20	NA		NA		2012-04-14	Transect	J. Pincheira Ulbrich
86	-392.979	-732.007	61	Antidaphne punctulata	Live	Shrub	Trunk	Hemiparasite	Luma apiculata	Core	30	NA		NA		2012-04-14	Transect	J. Pincheira Ulbrich
86	-392.979	-732.007	62	Blepharocalyx cruckshanksii	Live	Tree	Soil	Terricolous	NA	Core	10	Edge	180	NA		2012-04-14	Transect	J. Pincheira Ulbrich
86	-392.979	-732.007	63	Chusquea quila	Live	Herb	Soil	Terricolous	NA	Matrix	400	NA		NA		2012-04-14	Transect	J. Pincheira Ulbrich
86	-392.979	-732.007	64	Chusquea quila	Live	Herb	Branch	Accidental ephyphyte	Myrceugenia exsucca	Core-gap	50	NA		NA		2012-04-14	Transect	J. Pincheira Ulbrich
86	-392.979	-732.007	65	Juncus spp.	Live	Herb	Soil	Terricolous	NA	Edge	100	Matrix	350	NA		2012-04-14	Transect	J. Pincheira Ulbrich
86	-392.979	-732.007	66	Lepidoceras chilense	Live	Shrub	Branch	Hemiparasite	Blepharocalyx cruckshanksii	Core	90	NA		NA		2012-04-14	Transect	J. Pincheira Ulbrich
86	-392.979	-732.007	67	Myrceugenia exsucca	Live	Tree	Soil	Terricolous	NA	Core	20	Gap	70	Edge	180	2012-04-14	Transect	J. Pincheira Ulbrich
86	-392.979	-732.007	68	Myrceugenia parvifolia	Live	Shrub	Soil	Terricolous	NA	Gap	50	NA		NA		2012-04-14	Transect	J. Pincheira Ulbrich
86	-392.979	-732.007	69	Nertera granadensis	Live	Herb	Soil	Terricolous	NA	Gap	60	NA		NA		2012-04-14	Transect	J. Pincheira Ulbrich
86	-392.979	-732.007	70	Notanthera heterophylla	Live	Shrub	Branch	Hemiparasite	Myrceugenia exsucca	Matrix	400	NA		NA		2012-04-14	Transect	J. Pincheira Ulbrich	Isolated tree in the matrix.
86	-392.979	-732.007	71	Tristerix corymbosus	Live	Shrub	Stem	Hemiparasite	Cissus striata	Core	20	NA		NA		2012-04-14	Transect	J. Pincheira Ulbrich
67	-391.509	-731.490	72	Acacia melanoxylon	Live	Tree	Soil	Terricolous	NA	Matrix	250	NA		NA		2012-03-03	Transect	J. Pincheira Ulbrich
67	-391.509	-731.490	73	Blepharocalyx cruckshanksii	Live	Tree	Soil	Terricolous	NA	Core	10	Edge	250	NA		2012-03-03	Transect	J. Pincheira Ulbrich	The forest represents a mixed forest with Nothofagus. Drimys winteri abundant in the patch.
67	-391.509	-731.490	74	Caldcluvia paniculata	Live	Tree	Soil	Terricolous	NA	Core	20	NA		NA		2012-03-03	Transect	J. Pincheira Ulbrich	The forest represents a mixed forest with Nothofagus. Drimys winteri abundant in the patch.
67	-391.509	-731.490	75	Chusquea quila	Live	Herb	Soil	Terricolous	NA	Edge	280	NA		NA		2012-03-03	Transect	J. Pincheira Ulbrich	The forest represents a mixed forest with Nothofagus. Drimys winteri abundant in the patch.
67	-391.509	-731.490	76	Drimys winteri	Live	Tree	Soil	Terricolous	NA	Core	30	Edge	180	NA		2012-03-03	Transect	J. Pincheira Ulbrich	The forest represents a mixed forest with Nothofagus. Drimys winteri abundant in the patch.
67	-391.509	-731.490	77	Gaultheria phillyreifolia	Live	Shrub	Soil	Terricolous	NA	Matrix	250	NA		NA		2012-03-03	Transect	J. Pincheira Ulbrich
67	-391.509	-731.490	78	Lepidoceras chilense	Live	Shrub	Branch	Hemiparasite		Edge	250	NA		NA		2012-03-03	Transect	J. Pincheira Ulbrich	The forest represents a mixed forest with Nothofagus. Drimys winteri abundant in the patch.
67	-391.509	-731.490	79	Myrceugenia exsucca	Live	Tree	Soil	Terricolous	NA	Core	20	Gap	40	Edge	120	2012-03-03	Transect	J. Pincheira Ulbrich	The forest represents a mixed forest with Nothofagus. Drimys winteri abundant in the patch.
67	-391.509	-731.490	80	Myrceugenia parvifolia	Live	Shrub	Soil	Terricolous	NA	Gap	100	NA		NA		2012-03-03	Transect	J. Pincheira Ulbrich	The forest represents a mixed forest with Nothofagus. Drimys winteri abundant in the patch.
67	-391.509	-731.490	81	Nertera granadensis	Live	Herb	Soil	Terricolous	NA	Gap	200	NA		NA		2012-03-03	Transect	J. Pincheira Ulbrich	The forest represents a mixed forest with Nothofagus. Drimys winteri abundant in the patch.
67	-391.509	-731.490	82	Prunus avium	Live	Tree	Soil	Terricolous	NA	Gap	150	NA		NA		2012-03-03	Transect	J. Pincheira Ulbrich	The forest represents a mixed forest with Nothofagus. Drimys winteri abundant in the patch.
67	-391.509	-731.490	83	Rhaphithamnus spinosus	Live	Shrub	Soil	Terricolous	NA	Gap	50	NA		NA		2012-03-03	Transect	J. Pincheira Ulbrich	The forest represents a mixed forest with Nothofagus. Drimys winteri abundant in the patch.
67	-391.509	-731.490	84	Salix babylonica	Live	Tree	Soil	Terricolous	NA	Matrix	250	NA		NA		2012-03-03	Transect	J. Pincheira Ulbrich
67	-391.509	-731.490	85	Ugni molinae	Live	Shrub	Soil	Terricolous	NA	Matrix	280	NA		NA		2012-03-03	Transect	J. Pincheira Ulbrich
55	-390.052	-732.494	86	Acaena spp.	Live	Herb	Soil	Terricolous	NA	Edge	70	NA		NA		2012-01-21	Transect	J. Pincheira Ulbrich
55	-390.052	-732.494	87	Amomyrtus meli	Live	Tree	Soil	Terricolous	NA	Core	30	NA		NA		2012-01-21	Transect	J. Pincheira Ulbrich
55	-390.052	-732.494	88	Antidaphne punctulata	Live	Shrub	Branch	Hemiparasite	Myrceugenia exsucca	Core	30	NA		NA		2012-01-21	Transect	J. Pincheira Ulbrich
55	-390.052	-732.494	89	Aristotelia chilensis	Live	Tree	Trunk	Accidental ephyphyte	Blepharocalyx cruckshanksii	Core	20	NA		NA		2012-01-21	Transect	J. Pincheira Ulbrich
55	-390.052	-732.494	90	Blechnum chilense	Live	Herb	Soil	Terricolous	NA	Edge	65	NA		NA		2012-01-21	Transect	J. Pincheira Ulbrich
55	-390.052	-732.494	91	Blepharocalyx cruckshanksii	Snag	Tree	Soil	NA	NA	Core	40	Edge	90	NA		2012-01-21	Transect	J. Pincheira Ulbrich
55	-390.052	-732.494	92	Blepharocalyx cruckshanksii	Live	Tree	Soil	Terricolous	NA	Core	30	Edge	80	NA		2012-01-21	Transect	J. Pincheira Ulbrich
55	-390.052	-732.494	93	Drimys winteri	Live	Tree	Soil	Terricolous	NA	Edge	50	NA		NA		2013-04-06	Transect	J. Pincheira Ulbrich
55	-390.052	-732.494	94	Juncus spp.	Live	Herb	Soil	Terricolous	NA	Edge	80	NA		NA		2013-04-06	Transect	J. Pincheira Ulbrich
55	-390.052	-732.494	95	Lepidoceras chilense	Live	Shrub	Branch	Hemiparasite	Drimys winteri	Gap	30	NA		NA		2013-04-06	Transect	J. Pincheira Ulbrich
55	-390.052	-732.494	96	Myrceugenia exsucca	Snag	Tree	Soil	NA	NA			NA		NA		2013-04-06	Transect	J. Pincheira Ulbrich
55	-390.052	-732.494	97	Myrceugenia exsucca	Fallen log	NA	Soil	NA	NA	Gap	50	NA		NA		2013-04-06	Transect	J. Pincheira Ulbrich
55	-390.052	-732.494	98	Myrceugenia planipes	Live	Tree	Soil	Terricolous	NA	Core	20	NA		NA		2013-04-06	Transect	J. Pincheira Ulbrich
55	-390.052	-732.494	99	Rhamnus diffusus	Live	Shrub	Soil	Terricolous	NA	Core	20	NA		NA		2013-04-06	Transect	J. Pincheira Ulbrich
55	-390.052	-732.494	100	Tepualia stipularis	Live	Tree	Soil	Terricolous	NA	Core	10	NA		NA		2013-04-06	Transect	J. Pincheira Ulbrich
55	-390.052	-732.494	101	Tristerix corymbosus	Live	Shrub	Branch	Hemiparasite	Blepharocalyx cruckshanksii	Core	40	NA		NA		2013-04-06	Transect	J. Pincheira Ulbrich
55	-390.052	-732.494	102	Myrtaceae	Coarse Woody debris	NA	Soil	NA	NA	Gap	40	NA		NA		2013-04-06	Transect	J. Pincheira Ulbrich
50	-390.091	-732.683	103	Amomyrtus luma	Live	Tree	Soil	Terricolous	NA	Core	20	NA		NA		2012-01-28	Transect	J. Pincheira Ulbrich
50	-390.091	-732.683	104	Amomyrtus luma	Fallen log	NA	Soil	NA	NA			NA		NA		2012-01-28	Transect	J. Pincheira Ulbrich
50	-390.091	-732.683	105	Amomyrtus meli	Live	Tree	Soil	Terricolous	NA	Core	50	NA		NA		2012-01-28	Transect	J. Pincheira Ulbrich
50	-390.091	-732.683	106	Blechnum chilense	Live	Herb	Soil	Terricolous	NA	Edge	90	NA		NA		2012-01-28	Transect	J. Pincheira Ulbrich
50	-390.091	-732.683	107	Blepharocalyx cruckshanksii	Live	Tree	Soil	Terricolous	NA	Core	20	Edge	90	NA		2012-01-28	Transect	J. Pincheira Ulbrich
50	-390.091	-732.683	108	Caldcluvia paniculata	Live	Tree	Soil	Terricolous	NA	Core	30	NA		NA		2012-01-28	Transect	J. Pincheira Ulbrich
50	-390.091	-732.683	109	Chusquea quila	Live	Herb	Soil	Terricolous	NA	Edge	180	NA		NA		2012-01-28	Transect	J. Pincheira Ulbrich
50	-390.091	-732.683	110	Drimys winteri	Live	Tree	Soil	Terricolous	NA	Gap-edge	90	NA		NA		2012-01-28	Transect	J. Pincheira Ulbrich
50	-390.091	-732.683	111	Drimys winteri	Live	Tree	Main trunk crotch	Accidental ephyphyte	Blepharocalyx cruckshanksii	Core	20	NA		NA		2012-01-28	Transect	J. Pincheira Ulbrich
50	-390.091	-732.683	112	Gavilea spp.	Live	Herb	Fallen log	Terricolous		Core-gap	30	NA		NA		2012-01-28	Transect	J. Pincheira Ulbrich
50	-390.091	-732.683	113	Juncus spp.	Live	Herb	Soil	Terricolous	NA	Edge	180	NA		NA		2013-04-20	Transect	J. Pincheira Ulbrich
50	-390.091	-732.683	114	Lepidoceras chilense	Live	Shrub	Branch	Hemiparasite	Blepharocalyx cruckshanksii			NA		NA		2013-04-20	Transect	J. Pincheira Ulbrich
50	-390.091	-732.683	115	Lomatia ferruginea	Live	Tree	Main trunk crotch	Accidental ephyphyte	Amomyrtus luma	Core	10	NA		NA		2013-04-20	Transect	J. Pincheira Ulbrich
50	-390.091	-732.683	116	Lomatia ferruginea	Live	Tree	Main trunk crotch	Accidental ephyphyte	Myrceugenia exsucca			NA		NA		2013-04-20	Transect	J. Pincheira Ulbrich
50	-390.091	-732.683	117	Lomatia ferruginea	Live	Tree	Soil	Terricolous	NA			NA		NA		2013-04-20	Transect	J. Pincheira Ulbrich
50	-390.091	-732.683	118	Luma chequen	Live	Tree	Soil	Terricolous	NA			NA		NA		2013-04-20	Transect	J. Pincheira Ulbrich
50	-390.091	-732.683	119	Myrceugenia exsucca	Live	Tree	Soil	Terricolous	NA	Core	20	Gap	40	Edge	480	2013-04-20	Transect	J. Pincheira Ulbrich
50	-390.091	-732.683	120	Myrceugenia exsucca	Snag	Tree	Soil	NA	NA	Core	20	NA		NA		2013-04-20	Transect	J. Pincheira Ulbrich
50	-390.091	-732.683	121	Myrceugenia parvifolia	Live	Shrub	Soil	Terricolous	NA	Core	40	NA		NA		2013-04-20	Transect	J. Pincheira Ulbrich
50	-390.091	-732.683	122	Myrceugenia planipes	Live	Tree	Soil	Terricolous	NA	Gap	40	NA		NA		2013-04-20	Transect	J. Pincheira Ulbrich
50	-390.091	-732.683	123	Nertera granadensis	Live	Herb	Soil	Terricolous	NA	Gap	50	NA		NA		2013-04-20	Transect	J. Pincheira Ulbrich
50	-390.091	-732.683	124	Rhamnus diffusus	Live	Shrub	Soil	Terricolous	NA	Core	20	NA		NA		2013-04-20	Transect	J. Pincheira Ulbrich
50	-390.091	-732.683	125	Ribes trilobum	Live	Shrub	Soil	Terricolous	NA	Matrix	180	NA		NA		2013-04-20	Transect	J. Pincheira Ulbrich
50	-390.091	-732.683	126	Tepualia stipularis	Live	Tree	Soil	Terricolous	NA	Core	20	NA		NA		2013-04-20	Transect	J. Pincheira Ulbrich
50	-390.091	-732.683	127	Tristerix corymbosus	Live	Shrub	Branch	Hemiparasite		Core	20	NA		NA		2013-04-20	Transect	J. Pincheira Ulbrich
50	-390.091	-732.683	128	Myrtaceae	Coarse Woody debris	NA	Soil	NA	NA	Gap	30	NA		NA		2013-04-20	Transect	J. Pincheira Ulbrich
42	-386.724	-733.336	129	Acacia melanoxylon	Live	Tree	Soil	Terricolous	NA	Matrix	250	NA		NA		2012-04-06	Transect	J. Pincheira Ulbrich
42	-386.724	-733.336	130	Aristotelia chilensis	Live	Tree	Soil	Terricolous	NA	Edge	200	NA		NA		2012-04-06	Transect	J. Pincheira Ulbrich
42	-386.724	-733.336	131	Blepharocalyx cruckshanksii	Live	Tree	Soil	Terricolous	NA	Core	10	Edge		NA		2012-04-06	Transect	J. Pincheira Ulbrich
42	-386.724	-733.336	132	Blepharocalyx cruckshanksii	Fallen log	NA	Soil	NA	NA	Core	20	Edge		NA		2012-04-06	Transect	J. Pincheira Ulbrich
42	-386.724	-733.336	133	Chusquea quila	Live	Herb	Soil	Terricolous	NA	Gap-edge	250	NA		NA		2012-04-06	Transect	J. Pincheira Ulbrich
42	-386.724	-733.336	134	Drimys winteri	Live	Tree	Soil	Terricolous	NA	Core-gap	40	NA		NA		2012-04-06	Transect	J. Pincheira Ulbrich
42	-386.724	-733.336	135	Fuchsia magellanica	Live	Shrub	Soil	Terricolous	NA	Edge	300	NA		NA		2012-04-06	Transect	J. Pincheira Ulbrich
42	-386.724	-733.336	136	Juncus spp.	Live	Herb	Soil	Terricolous	NA	Matrix	180	NA		NA		2012-04-06	Transect	J. Pincheira Ulbrich
42	-386.724	-733.336	137	Lepidoceras chilense	Live	Shrub	Trunk	Hemiparasite	Blepharocalyx cruckshanksii	Gap	40	NA		NA		2013-05-11	Transect	J. Pincheira Ulbrich
42	-386.724	-733.336	138	Lepidoceras chilense	Live	Shrub	Branch	Hemiparasite	Myrceugenia exsucca	Gap	150	NA		NA		2013-05-11	Transect	J. Pincheira Ulbrich
42	-386.724	-733.336	139	Lomatia ferruginea	Live	Tree	Soil	Terricolous	NA	Core	10	NA		NA		2013-05-11	Transect	J. Pincheira Ulbrich
42	-386.724	-733.336	140	Luma chequen	Live	Tree	Soil	Terricolous	NA	Gap	80	NA		NA		2013-05-11	Transect	J. Pincheira Ulbrich
42	-386.724	-733.336	141	Myrceugenia exsucca	Live	Tree	Soil	Terricolous	NA	Core	30	Gap		Edge		2013-05-11	Transect	J. Pincheira Ulbrich
42	-386.724	-733.336	142	Nertera granadensis	Live	Herb	Soil	Terricolous	NA	Gap	40	NA		NA		2013-05-11	Transect	J. Pincheira Ulbrich
42	-386.724	-733.336	143	Rhamnus diffusus	Live	Shrub	Soil	Terricolous	NA	Core	20	NA		NA		2013-05-11	Transect	J. Pincheira Ulbrich
42	-386.724	-733.336	144	Ribes trilobum	Live	Shrub	Soil	Terricolous	NA	Gap	50	NA		NA		2013-05-11	Transect	J. Pincheira Ulbrich
42	-386.724	-733.336	145	Ribes trilobum	Live	Shrub	Main trunk crotch	Accidental ephyphyte	Blepharocalyx cruckshanksii	Edge	450	NA		NA		2013-05-11	Transect	J. Pincheira Ulbrich
42	-386.724	-733.336	146	Rubus constrictus	Live	Shrub	Soil	Terricolous	NA	Gap	180	NA		NA		2013-05-11	Transect	J. Pincheira Ulbrich
42	-386.724	-733.336	147	Salix babylonica	Live	Tree	Soil	Terricolous	NA	Matrix	340	NA		NA		2013-05-11	Transect	J. Pincheira Ulbrich
42	-386.724	-733.336	148	Salix caprea	Live	Tree	Soil	Terricolous	NA	Core	30	Edge		NA		2013-05-11	Transect	J. Pincheira Ulbrich
42	-386.724	-733.336	149	Cyperaceae	Live	Herb	Soil	Terricolous	NA	Matrix	280	NA		NA		2013-05-11	Transect	J. Pincheira Ulbrich
42	-386.724	-733.336	150	Tristerix corymbosus	Live	Shrub	Branch	Hemiparasite	Myrceugenia exsucca	Edge	300	NA		NA		2013-05-11	Transect	J. Pincheira Ulbrich
42	-386.724	-733.336	151	Myrtaceae	Coarse Woody debris	NA	Soil	NA	NA	Gap	60	NA		NA		2013-05-11	Transect	J. Pincheira Ulbrich
40	-391.265	-731.264	152	Acaena spp.	Live	Herb	Soil	Terricolous	NA	Edge	220	NA		NA		2012-03-24	Transect	J. Pincheira Ulbrich
40	-391.265	-731.264	153	Amomyrtus meli	Live	Tree	Soil	Terricolous	NA	Core	10	NA		NA		2012-03-24	Transect	J. Pincheira Ulbrich
40	-391.265	-731.264	154	Blepharocalyx cruckshanksii	Live	Tree	Soil	Terricolous	NA	Core	20	Edge	320	NA		2012-03-24	Transect	J. Pincheira Ulbrich
40	-391.265	-731.264	155	Chusquea quila	Live	Herb	Soil	Terricolous	NA	Core	20	NA		NA		2012-03-24	Transect	J. Pincheira Ulbrich
40	-391.265	-731.264	156	Drimys winteri	Live	Tree	Soil	Terricolous	NA	Core	30	NA		NA		2012-03-24	Transect	J. Pincheira Ulbrich
40	-391.265	-731.264	157	Myrceugenia exsucca	Live	Tree	Soil	Terricolous	NA	Core	40	Gap	80	Edge	280	2012-03-24	Transect	J. Pincheira Ulbrich
40	-391.265	-731.264	158	Myrceugenia exsucca	Snag	Tree	Soil	NA	NA	Core	10	NA		NA		2012-03-24	Transect	J. Pincheira Ulbrich
40	-391.265	-731.264	159	Myrceugenia parvifolia	Live	Shrub	Soil	Terricolous	NA	Edge	320	NA		NA		2012-03-24	Transect	J. Pincheira Ulbrich
40	-391.265	-731.264	160	Nertera granadensis	Live	Herb	Soil	Terricolous	NA	Gap	50	NA		NA		2012-03-24	Transect	J. Pincheira Ulbrich
40	-391.265	-731.264	161	Nothofagus dombeyi	Live	Tree	Soil	Terricolous	NA	Matrix	450	NA		NA		2012-03-24	Transect	J. Pincheira Ulbrich
40	-391.265	-731.264	162	Myrtaceae	Coarse Woody debris	NA	Soil	NA	NA	Gap	40	NA		NA		2012-03-24	Transect	J. Pincheira Ulbrich
33	-392.808	-730.887	163	Blepharocalyx cruckshanksii	Live	Tree	Soil	Terricolous	NA	Core	10	Edge	180	NA		2012-03-17	Transect	J. Pincheira Ulbrich
33	-392.808	-730.887	164	Blepharocalyx cruckshanksii	Snag	Tree	Soil	NA	NA	Core	20	Edge	270	NA		2012-03-17	Transect	J. Pincheira Ulbrich
33	-392.808	-730.887	165	Chusquea quila	Live	Herb	Soil	Terricolous	NA	Core	40	NA		NA		2012-03-17	Transect	J. Pincheira Ulbrich
33	-392.808	-730.887	166	Lepidoceras chilense	Live	Shrub	Branch	Hemiparasite		Core	30	NA		NA		2012-03-17	Transect	J. Pincheira Ulbrich
33	-392.808	-730.887	167	Myrceugenia exsucca	Live	Tree	Soil	Terricolous	NA	Core	60	Gap	80	Edge	310	2012-03-17	Transect	J. Pincheira Ulbrich
33	-392.808	-730.887	168	Nertera granadensis	Live	Herb	Soil	Terricolous	NA	Gap	30	NA		NA		2012-03-17	Transect	J. Pincheira Ulbrich
33	-392.808	-730.887	169	Myrtaceae	Coarse Woody debris	NA	Soil	NA	NA	Gap	50	NA		NA		2012-03-17	Transect	J. Pincheira Ulbrich
33	-392.808	-730.887	170	Myrtaceae	Fallen log	NA	Soil	NA	NA	Gap	40	NA		NA		2012-03-17	Transect	J. Pincheira Ulbrich
22	-391.706	-731.674	171	Blechnum chilense	Live	Herb	Soil	Terricolous	NA	Edge	70	NA		NA		2012-01-30	Transect	J. Pincheira Ulbrich
22	-391.706	-731.674	172	Blepharocalyx cruckshanksii	Live	Tree	Soil	Terricolous	NA	Core	10	Edge	80	NA		2012-01-30	Transect	J. Pincheira Ulbrich
22	-391.706	-731.674	173	Lepidoceras chilense	Live	Shrub	Branch	Hemiparasite	Blepharocalyx cruckshanksii	Core	20	NA		NA		2012-01-30	Transect	J. Pincheira Ulbrich
22	-391.706	-731.674	174	Lepidoceras chilense	Live	Shrub	Branch	Hemiparasite	Myrceugenia exsucca	Core	30	NA		NA		2012-01-30	Transect	J. Pincheira Ulbrich
22	-391.706	-731.674	175	Myrceugenia exsucca	Live	Tree	Soil	Terricolous	NA	Core	20	Gap	40	Edge	140	2012-01-30	Transect	J. Pincheira Ulbrich
22	-391.706	-731.674	176	Myrceugenia parvifolia	Live	Shrub	Soil	Terricolous	NA	Core	30	NA		NA		2012-01-30	Transect	J. Pincheira Ulbrich
22	-391.706	-731.674	177	Sophora cassioides	Live	Tree	Soil	Terricolous	NA	Core	10	NA		NA		2012-01-30	Transect	J. Pincheira Ulbrich
22	-391.706	-731.674	178	Tristerix corymbosus	Live	Shrub	Branch	Hemiparasite	Myrceugenia exsucca	Edge	120	NA		NA		2012-01-30	Transect	J. Pincheira Ulbrich
16	-388.725	-732.236	179	Blepharocalyx cruckshanksii	Live	Tree	Soil	Terricolous	NA	Core	20	Edge	40	NA		2012-01-13	Transect	J. Pincheira Ulbrich	Forest without understory.
16	-388.725	-732.236	180	Drimys winteri	Live	Tree	Base of trunk	Accidental ephyphyte	Myrceugenia exsucca	Core-gap	40	NA		NA		2012-01-13	Transect	J. Pincheira Ulbrich	Forest without understory.
16	-388.725	-732.236	181	Drimys winteri	Live	Tree	Soil	Terricolous	NA	Core	20	NA		NA		2012-01-13	Transect	J. Pincheira Ulbrich	Forest without understory.
16	-388.725	-732.236	182	Juncus spp.	Live	Herb	Soil	Terricolous	NA	Matrix	150	NA		NA		2012-01-13	Transect	J. Pincheira Ulbrich
16	-388.725	-732.236	183	Lepidoceras chilense	Live	Shrub	Branch	Hemiparasite	Myrceugenia exsucca	Core	40	NA		NA		2012-01-13	Transect	J. Pincheira Ulbrich	Forest without understory.
16	-388.725	-732.236	184	Maytenus boaria	Live	Tree	Soil	Terricolous	NA	Matrix	150	NA		NA		2012-01-13	Transect	J. Pincheira Ulbrich
16	-388.725	-732.236	185	Myrceugenia exsucca	Live	Tree	Soil	Terricolous	NA	Core	30	Gap	60	Edge	60	2012-01-13	Transect	J. Pincheira Ulbrich	Forest without understory.
16	-388.725	-732.236	186	Myrceugenia exsucca	Snag	Tree	Soil	NA	NA	Gap	80	NA		NA		2012-01-13	Transect	J. Pincheira Ulbrich	Forest without understory.
16	-388.725	-732.236	187	Tristerix corymbosus	Live	Shrub	Stem	Hemiparasite	Cissus striata			NA		NA		2012-01-13	Transect	J. Pincheira Ulbrich	Forest without understory.
11	-388.695	-732.156	188	Aristotelia chilensis	Live	Tree	Main trunk crotch	Accidental ephyphyte	Blepharocalyx cruckshanksii	Core	10	NA		NA		2012-11-08	Transect	J. Pincheira Ulbrich	Trees practically without epiphytes in their bark.
11	-388.695	-732.156	189	Blepharocalyx cruckshanksii	Live	Tree	Soil	Terricolous	NA	Core	20	Edge	180	NA		2012-11-08	Transect	J. Pincheira Ulbrich	Trees practically without epiphytes in their bark.
11	-388.695	-732.156	190	Drimys winteri	Live	Tree	Base of trunk	Accidental ephyphyte	Blepharocalyx cruckshanksii	Core	30	NA		NA		2012-11-08	Transect	J. Pincheira Ulbrich	Trees practically without epiphytes in their bark.
11	-388.695	-732.156	191	Drimys winteri	Live	Tree	Soil	Terricolous	NA	Edge	280	NA		NA		2012-11-08	Transect	J. Pincheira Ulbrich	Trees practically without epiphytes in their bark.
11	-388.695	-732.156	192	Hieracium spp.	Live	Herb	Fallen log	Terricolous	Blepharocalyx cruckshanksii	Core-gap	40	NA		NA		2012-11-08	Transect	J. Pincheira Ulbrich	Trees practically without epiphytes in their bark.
11	-388.695	-732.156	193	Hydrocotyle chamaemorus	Live	Herb	Soil	Terricolous	NA	Core-gap	20	NA		NA		2012-11-08	Transect	J. Pincheira Ulbrich	Trees practically without epiphytes in their bark.
11	-388.695	-732.156	194	Lepidoceras chilense	Live	Shrub	Branch	Hemiparasite	Myrceugenia exsucca	Core	40	NA		NA		2012-11-08	Transect	J. Pincheira Ulbrich	Trees practically without epiphytes in their bark.
11	-388.695	-732.156	195	Lepidoceras chilense	Live	Shrub	Branch	Hemiparasite	Blepharocalyx cruckshanksii			NA		NA		2012-11-08	Transect	J. Pincheira Ulbrich	Trees practically without epiphytes in their bark.
11	-388.695	-732.156	196	Myrceugenia exsucca	Live	Tree	Soil	Terricolous	NA	Core	30	Gap		Edge	320	2012-11-08	Transect	J. Pincheira Ulbrich	Trees practically without epiphytes in their bark.
11	-388.695	-732.156	197	Myriophyllum aquaticum	Live	Herb	Soil	Terricolous	NA	Edge	280	NA	50	NA		2012-11-08	Transect	J. Pincheira Ulbrich	Trees practically without epiphytes in their bark.
11	-388.695	-732.156	198	Rhamnus diffusus	Live	Shrub	Soil	Terricolous	NA	Core	40	NA		NA		2012-11-08	Transect	J. Pincheira Ulbrich	Trees practically without epiphytes in their bark.
11	-388.695	-732.156	199	Rhamnus diffusus	Live	Shrub	Fallen log	Terricolous		Core	20	NA		NA		2012-11-08	Transect	J. Pincheira Ulbrich	Trees practically without epiphytes in their bark.
11	-388.695	-732.156	200	Rubus constrictus	Live	Shrub	Soil	Terricolous	NA	Gap	50	NA		NA		2012-11-08	Transect	J. Pincheira Ulbrich	Trees practically without epiphytes in their bark.
11	-388.695	-732.156	201	Rubus constrictus	Live	Shrub	Fallen log	Terricolous	Blepharocalyx cruckshanksii	Gap	80	NA		NA		2012-11-08	Transect	J. Pincheira Ulbrich	Trees practically without epiphytes in their bark.
11	-388.695	-732.156	202	Tristerix corymbosus	Live	Shrub	Stem	Hemiparasite	Cissus striata	Core	40	NA		NA		2012-11-08	Transect	J. Pincheira Ulbrich	Trees practically without epiphytes in their bark.
9.4	-391.893	-730.659	203	Acaena spp.	Live	Herb	Soil	Terricolous	NA	Edge	80	NA		NA		2013-03-16	Transect	J. Pincheira Ulbrich
9.4	-391.893	-730.659	204	Amomyrtus luma	Live	Tree	Soil	Terricolous	NA	Gap	30	NA		NA		2013-03-16	Transect	J. Pincheira Ulbrich
9.4	-391.893	-730.659	205	Blepharocalyx cruckshanksii	Live	Tree	Soil	Terricolous	NA	Core	10	Edge	90	NA		2013-03-16	Transect	J. Pincheira Ulbrich
9.4	-391.893	-730.659	206	Drimys winteri	Live	Tree	Soil	Terricolous	NA	Core	20	NA		NA		2013-03-16	Transect	J. Pincheira Ulbrich
9.4	-391.893	-730.659	207	Juncus spp.	Live	Herb	Soil	Terricolous	NA	Matrix	120	NA		NA		2013-03-16	Transect	J. Pincheira Ulbrich
9.4	-391.893	-730.659	208	Myrceugenia exsucca	Live	Tree	Soil	Terricolous	NA	Core	30	Gap	30	Edge	90	2013-03-16	Transect	J. Pincheira Ulbrich
9.4	-391.893	-730.659	209	Myrceugenia exsucca	Snag	Tree	Soil	NA	NA			NA		NA		2013-03-16	Transect	J. Pincheira Ulbrich
9.4	-391.893	-730.659	210	Nertera granadensis	Live	Herb	Soil	Terricolous	NA	Gap	40	NA		NA		2013-03-16	Transect	J. Pincheira Ulbrich
9.4	-391.893	-730.659	211	Rubus constrictus	Live	Shrub	Soil	Terricolous	NA	Gap	60	NA		NA		2013-03-16	Transect	J. Pincheira Ulbrich
9.4	-391.893	-730.659	212	Cyperaceae	Live	Herb	Soil	Terricolous	NA	Matrix	90	NA		NA		2013-03-16	Transect	J. Pincheira Ulbrich
9.4	-391.893	-730.659	213	Myrtaceae	Coarse Woody debris	NA	Soil	NA	NA	Gap	30	NA		NA		2013-03-16	Transect	J. Pincheira Ulbrich
7.1	-391.980	-731.788	214	Amomyrtus luma	Fallen log	NA	Soil	NA	NA	Core	10	NA		NA		2013-03-09	Transect	J. Pincheira Ulbrich
7.1	-391.980	-731.788	215	Blepharocalyx cruckshanksii	Live	Tree	Soil	Terricolous	NA	Core	20	Edge	130	NA		2013-03-09	Transect	J. Pincheira Ulbrich
7.1	-391.980	-731.788	216	Chusquea quila	Live	Herb	Soil	Terricolous	NA	Core	10	NA		NA		2013-03-09	Transect	J. Pincheira Ulbrich
7.1	-391.980	-731.788	217	Juncus spp.	Live	Herb	Soil	Terricolous	NA	Matrix	140	NA		NA		2013-03-09	Transect	J. Pincheira Ulbrich
7.1	-391.980	-731.788	218	Lepidoceras chilense	Live	Shrub	Branch	Hemiparasite	Blepharocalyx cruckshanksii	Core	30	NA		NA		2013-03-09	Transect	J. Pincheira Ulbrich
7.1	-391.980	-731.788	219	Lepidoceras chilense	Live	Shrub	Branch	Hemiparasite	Myrceugenia exsucca	Gap	40	NA		NA		2013-03-09	Transect	J. Pincheira Ulbrich
7.1	-391.980	-731.788	220	Lophosoria quadripinnata	Live	Herb	Soil	Terricolous	NA	Gap	50	NA		NA		2013-03-09	Transect	J. Pincheira Ulbrich
7.1	-391.980	-731.788	221	Myrceugenia exsucca	Live	Tree	Soil	Terricolous	NA	Core	20	Gap	40	Edge	140	2013-03-09	Transect	J. Pincheira Ulbrich
7.1	-391.980	-731.788	222	Myrceugenia parvifolia	Live	Shrub	Soil	Terricolous	NA	Core	30	NA		NA		2013-03-09	Transect	J. Pincheira Ulbrich
7.1	-391.980	-731.788	223	Nertera granadensis	Live	Herb	Soil	Terricolous	NA	Gap	30	NA		NA		2013-03-09	Transect	J. Pincheira Ulbrich
7.1	-391.980	-731.788	224	Cyperaceae	Live	Herb	Soil	Terricolous	NA	Matrix	130	NA		NA		2013-03-09	Transect	J. Pincheira Ulbrich
7.1	-391.980	-731.788	225	Tristerix corymbosus	Live	Shrub	Branch	Hemiparasite	Blepharocalyx cruckshanksii	Edge	230	NA		NA		2013-03-09	Transect	J. Pincheira Ulbrich
5.5	-390.368	-730.502	226	Blepharocalyx cruckshanksii	Live	Tree	Soil	Terricolous	NA	Core	10	Edge	130	NA		2012-06-09	Transect	J. Pincheira Ulbrich
5.5	-390.368	-730.502	227	Drimys winteri	Live	Tree	Soil	Terricolous	NA	Core	20	NA		NA		2012-06-09	Transect	J. Pincheira Ulbrich
5.5	-390.368	-730.502	228	Drimys winteri	Snag	Tree	Soil	NA	NA	Edge	130	NA		NA		2012-06-09	Transect	J. Pincheira Ulbrich
5.5	-390.368	-730.502	229	Luma chequen	Live	Tree	Soil	Terricolous	NA	Core	30	NA		NA		2012-06-09	Transect	J. Pincheira Ulbrich
5.5	-390.368	-730.502	230	Myrceugenia exsucca	Live	Tree	Soil	Terricolous	NA	Core	70	Gap	120	Edge	150	2012-06-09	Transect	J. Pincheira Ulbrich
5.5	-390.368	-730.502	231	Myrceugenia parvifolia	Live	Shrub	Soil	Terricolous	NA			NA		NA		2012-06-09	Transect	J. Pincheira Ulbrich
5.5	-390.368	-730.502	232	Nertera granadensis	Live	Herb	Soil	Terricolous	NA	Gap	30	NA		NA		2012-06-09	Transect	J. Pincheira Ulbrich
5.5	-390.368	-730.502	233	Tristerix corymbosus	Live	Shrub	Branch	Hemiparasite		Gap	40	NA		NA		2012-06-09	Transect	J. Pincheira Ulbrich
5.5	-390.368	-730.502	234	Myrtaceae	Fallen log	NA	Soil	NA	NA	Gap	50	NA		NA		2012-06-09	Transect	J. Pincheira Ulbrich
3.9	-393.620	-731.743	235	Acaena spp.	Live	Herb	Soil	Terricolous	NA	Edge	70	NA		NA		2012-03-10	Transect	J. Pincheira Ulbrich	Severely disturbed patch.
3.9	-393.620	-731.743	236	Blepharocalyx cruckshanksii	Live	Tree	Soil	Terricolous	NA	Core	20	Edge	40	NA		2012-03-10	Transect	J. Pincheira Ulbrich	Severely disturbed patch.
3.9	-393.620	-731.743	237	Drimys winteri	Live	Tree	Main trunk crotch	Accidental ephyphyte	Cupressus macrocarpa	Matrix	100	NA		NA		2012-03-10	Transect	J. Pincheira Ulbrich	Isolated tree in the matrix.
3.9	-393.620	-731.743	238	Drimys winteri	Live	Tree	Soil	Terricolous	NA	Core	20	NA		NA		2012-03-10	Transect	J. Pincheira Ulbrich	Severely disturbed patch.
3.9	-393.620	-731.743	239	Hieracium spp.	Live	Herb	Trunk	Accidental ephyphyte	Myrceugenia exsucca	Edge	60	NA		NA		2012-03-10	Transect	J. Pincheira Ulbrich	Severely disturbed patch.
3.9	-393.620	-731.743	240	Juncus spp.	Live	Herb	Soil	Terricolous	NA	Core	10	Edge	60	Matrix	80	2012-03-10	Transect	J. Pincheira Ulbrich	Severely disturbed patch.
3.9	-393.620	-731.743	241	Lepidoceras chilense	Live	Shrub	Branch	Hemiparasite	Blepharocalyx cruckshanksii	Gap	50	NA		NA		2012-03-10	Transect	J. Pincheira Ulbrich	Severely disturbed patch.
3.9	-393.620	-731.743	242	Lepidoceras chilense	Live	Shrub	Branch	Hemiparasite	Luma apiculata	Edge	100	NA		NA		2012-03-10	Transect	J. Pincheira Ulbrich	Severely disturbed patch.
3.9	-393.620	-731.743	243	Luma apiculata	Live	Tree	Soil	Terricolous	NA	Gap	60	NA		NA		2012-03-10	Transect	J. Pincheira Ulbrich	Severely disturbed patch.
3.9	-393.620	-731.743	244	Luma chequen	Live	Tree	Soil	Terricolous	NA	Gap	40	NA		NA		2012-03-10	Transect	J. Pincheira Ulbrich	Severely disturbed patch.
3.9	-393.620	-731.743	245	Myrceugenia exsucca	Live	Tree	Soil	Terricolous	NA	Core	40	Gap		Edge		2012-03-10	Transect	J. Pincheira Ulbrich	Severely disturbed patch.
3.9	-393.620	-731.743	246	Myrceugenia parvifolia	Live	Shrub	Soil	Terricolous	NA	Gap	60	NA		NA		2012-03-10	Transect	J. Pincheira Ulbrich	Severely disturbed patch.
3.9	-393.620	-731.743	247	Nertera granadensis	Live	Herb	Main trunk crotch	Accidental ephyphyte	Cupressus macrocarpa	Gap	70	NA		NA		2012-03-10	Transect	J. Pincheira Ulbrich	Severely disturbed patch.
3.9	-393.620	-731.743	248	Rubus constrictus	Live	Shrub	Soil	Terricolous	NA	Core	30	Edge	40	Matrix	120	2012-03-10	Transect	J. Pincheira Ulbrich	Severely disturbed patch.
3.9	-393.620	-731.743	249	Cyperaceae	Live	Herb	Soil	Terricolous	NA	Core	20	NA		NA		2012-03-10	Transect	J. Pincheira Ulbrich	Severely disturbed patch.
3.9	-393.620	-731.743	250	Tristerix corymbosus	Live	Shrub	Stem	Hemiparasite	Cissus striata	Edge	70	NA		NA		2012-03-10	Transect	J. Pincheira Ulbrich	Severely disturbed patch.
3.4	-391.034	-731.989	251	Blepharocalyx cruckshanksii	Live	Tree	Soil	Terricolous	NA	Core	30	Edge	120	NA		2012-09-22	Transect	J. Pincheira Ulbrich
3.4	-391.034	-731.989	252	Drimys winteri	Live	Tree	Soil	Terricolous	NA	Gap	20	NA		NA		2012-09-22	Transect	J. Pincheira Ulbrich
3.4	-391.034	-731.989	253	Lepidoceras chilense	Live	Shrub	Branch	Hemiparasite	Blepharocalyx cruckshanksii	Gap	40	NA		NA		2012-09-22	Transect	J. Pincheira Ulbrich
3.4	-391.034	-731.989	254	Myrceugenia exsucca	Live	Tree	Soil	Terricolous	NA	Core	30	Gap	80	Edge	80	2012-09-22	Transect	J. Pincheira Ulbrich
3.4	-391.034	-731.989	255	Nothofagus dombeyi	Live	Tree	Soil	Terricolous	NA	Matrix	60	NA		NA		2012-09-22	Transect	J. Pincheira Ulbrich	Nothofagus dombeyi was represented by a small fragment of forest.
3.4	-391.034	-731.989	256	Cyperaceae	Live	Herb	Soil	Terricolous	NA	Matrix	120	NA		NA		2012-09-22	Transect	J. Pincheira Ulbrich
3.4	-391.034	-731.989	257	Tristerix corymbosus	Live	Shrub	Branch	Hemiparasite		Edge	60	NA		NA		2012-09-22	Transect	J. Pincheira Ulbrich
3	-389.059	-733.138	258	Aextoxicon punctatum	Live	Tree	Soil	Terricolous	NA	Core	20	NA		NA		2013-01-12	Transect	J. Pincheira Ulbrich
3	-389.059	-733.138	259	Blechnum hastatum	Live	Herb	Soil	Terricolous	NA	Edge	80	NA		NA		2013-01-12	Transect	J. Pincheira Ulbrich
3	-389.059	-733.138	260	Blepharocalyx cruckshanksii	Live	Tree	Soil	Terricolous	NA	Core	30	Edge	70	NA		2013-01-12	Transect	J. Pincheira Ulbrich
3	-389.059	-733.138	261	Greigia sphacelata	Live	Herb	Soil	Terricolous	NA	Core	20	NA		NA		2013-01-12	Transect	J. Pincheira Ulbrich
3	-389.059	-733.138	262	Juncus spp.	Live	Herb	Soil	Terricolous	NA	Edge	60	NA		NA		2013-01-12	Transect	J. Pincheira Ulbrich
3	-389.059	-733.138	263	Lepidoceras chilense	Live	Shrub	Branch	Hemiparasite	Blepharocalyx cruckshanksii	Core	40	NA		NA		2013-01-12	Transect	J. Pincheira Ulbrich
3	-389.059	-733.138	264	Myrceugenia exsucca	Live	Tree	Soil	Terricolous	NA	Core	30	Gap	40	Edge	70	2013-01-12	Transect	J. Pincheira Ulbrich
3	-389.059	-733.138	265	Myrceugenia exsucca	Snag	Tree	Soil	NA	NA			NA		NA		2013-01-12	Transect	J. Pincheira Ulbrich
3	-389.059	-733.138	266	Nertera granadensis	Live	Herb	Main trunk crotch	Accidental ephyphyte	Myrceugenia exsucca	Gap	40	NA		NA		2013-01-12	Transect	J. Pincheira Ulbrich
3	-389.059	-733.138	267	Persea lingue	Live	Tree	Soil	Terricolous	NA	Gap	60	NA		NA		2013-01-12	Transect	J. Pincheira Ulbrich
3	-389.059	-733.138	268	Rhamnus diffusus	Live	Shrub	Soil	Terricolous	NA	Core	50	NA		NA		2013-01-12	Transect	J. Pincheira Ulbrich	Severely disturbed patch.
3	-389.059	-733.138	269	Ulex europaeus	Live	Shrub	Soil	Terricolous	NA	Matrix	120	NA		NA		2013-01-12	Transect	J. Pincheira Ulbrich
1.9	-390.776	-732.714	270	Amomyrtus luma	Live	Tree	Soil	Terricolous	NA	Core	10	NA		NA		2012-10-13	Transect	J. Pincheira Ulbrich	Severely disturbed patch.
1.9	-390.776	-732.714	271	Blepharocalyx cruckshanksii	Live	Tree	Soil	Terricolous	NA	Core	20	Edge	50	NA		2012-10-13	Transect	J. Pincheira Ulbrich	Severely disturbed patch.
1.9	-390.776	-732.714	272	Chusquea quila	Live	Herb	Soil	Terricolous	NA	Core	20	Edge	40	NA		2012-10-13	Transect	J. Pincheira Ulbrich	Severely disturbed patch.
1.9	-390.776	-732.714	273	Drimys winteri	Live	Tree	Soil	Terricolous	NA	Core	10	NA		NA		2012-10-13	Transect	J. Pincheira Ulbrich	Severely disturbed patch.
1.9	-390.776	-732.714	274	Eucryphia cordifolia	Live	Tree	Soil	Terricolous	NA	Core	20	Edge	50	NA		2012-10-13	Transect	J. Pincheira Ulbrich	Severely disturbed patch.
1.9	-390.776	-732.714	275	Luma apiculata	Live	Tree	Soil	Terricolous	NA			NA		NA		2012-10-13	Transect	J. Pincheira Ulbrich	Severely disturbed patch.
1.8	-389.655	-732.521	276	Blepharocalyx cruckshanksii	Live	Tree	Soil	Terricolous	NA	Core	10	Edge	20	NA		2012-05-12	Transect	J. Pincheira Ulbrich
1.8	-389.655	-732.521	277	Chusquea quila	Live	Herb	Soil	Terricolous	NA	Core	10	Edge	20	NA		2012-05-12	Transect	J. Pincheira Ulbrich
1.8	-389.655	-732.521	278	Lomatia ferruginea	Live	Tree	Soil	Terricolous	NA	Gap	15	NA		NA		2012-05-12	Transect	J. Pincheira Ulbrich
1.8	-389.655	-732.521	279	Myrceugenia exsucca	Live	Tree	Soil	Terricolous	NA	Core	10	Gap	20	Edge	25	2012-05-12	Transect	J. Pincheira Ulbrich
1.8	-389.655	-732.521	280	Nertera granadensis	Live	Herb	Soil	Terricolous	NA	Gap	20	NA		NA		2012-05-12	Transect	J. Pincheira Ulbrich
1.8	-389.655	-732.521	281	Rhamnus diffusus	Live	Shrub	Soil	Terricolous	NA	Core	20	NA		NA		2012-05-12	Transect	J. Pincheira Ulbrich
1.8	-389.655	-732.521	282	Ribes trilobum	Live	Shrub	Soil	Terricolous	NA	Gap	10	NA		NA		2012-05-12	Transect	J. Pincheira Ulbrich
1.8	-389.655	-732.521	283	Rubus constrictus	Live	Shrub	Soil	Terricolous	NA	Edge	20	NA		NA		2012-05-12	Transect	J. Pincheira Ulbrich
1.8	-389.655	-732.521	284	Tristerix corymbosus	Live	Shrub	Branch	Hemiparasite	Blepharocalyx cruckshanksii			NA		NA		2012-05-12	Transect	J. Pincheira Ulbrich
1.8	-389.655	-732.521	285	Myrtaceae	Snag	Tree	Soil	NA	NA	Gap	30	NA		NA		2012-05-12	Transect	J. Pincheira Ulbrich
1	-390.921	-732.558	286	Aextoxicon punctatum	Live	Tree	Soil	Terricolous	NA	Core	10	NA		NA		2012-10-07	Transect	J. Pincheira Ulbrich
1	-390.921	-732.558	287	Aextoxicon punctatum	Snag	Tree	Soil	NA	NA	Core	20	NA		NA		2012-10-07	Transect	J. Pincheira Ulbrich
1	-390.921	-732.558	288	Amomyrtus luma	Fallen log	NA	Soil	NA	NA	Core	10	NA		NA		2012-10-07	Transect	J. Pincheira Ulbrich
1	-390.921	-732.558	289	Blepharocalyx cruckshanksii	Live	Tree	Soil	Terricolous	NA	Core	30	Edge	90	NA		2012-10-07	Transect	J. Pincheira Ulbrich
1	-390.921	-732.558	290	Chusquea quila	Live	Herb	Soil	Terricolous	NA	Core	20	Edge	250	NA		2012-10-07	Transect	J. Pincheira Ulbrich
1	-390.921	-732.558	291	Dioscorea auriculata	Live	Herb	Soil	Terricolous	NA	Edge	90	NA		NA		2012-10-07	Transect	J. Pincheira Ulbrich
1	-390.921	-732.558	292	Drimys winteri	Live	Tree	Soil	Terricolous	NA	Core	30	Gap	60	Edge	250	2012-10-07	Transect	J. Pincheira Ulbrich
1	-390.921	-732.558	293	Lepidoceras chilense	Live	Shrub	Branch	Hemiparasite	Luma apiculata	Gap	50	NA		NA		2012-10-07	Transect	J. Pincheira Ulbrich
1	-390.921	-732.558	294	Luma apiculata	Live	Tree	Soil	Terricolous	NA			NA		NA		2012-10-07	Transect	J. Pincheira Ulbrich
1	-390.921	-732.558	295	Myrceugenia exsucca	Live	Tree	Soil	Terricolous	NA	Core	40	Gap	40	Edge	120	2012-10-07	Transect	J. Pincheira Ulbrich
1	-390.921	-732.558	296	Ovidia pillo-pillo	Live	Shrub	Soil	Terricolous	NA	Gap	30	NA		NA		2012-10-07	Transect	J. Pincheira Ulbrich
1	-390.921	-732.558	297	Tristerix corymbosus	Live	Shrub	Branch	Hemiparasite		Core	20	NA		NA		2012-10-07	Transect	J. Pincheira Ulbrich	Tristerix frequently on the patch.
1	-390.921	-732.558	298	Myrtaceae	Fallen log	NA	Soil	NA	NA	Gap	30	NA		NA		2012-10-07	Transect	J. Pincheira Ulbrich
0.8	-391.549	-730.915	299	Blepharocalyx cruckshanksii	Live	Tree	Soil	Terricolous	NA	Core	10	Edge	10	NA		2011-12-09	Transect	J. Pincheira Ulbrich
0.8	-391.549	-730.915	300	Luma apiculata	Live	Tree	Soil	Terricolous	NA	Edge	20	NA		NA		2011-12-09	Transect	J. Pincheira Ulbrich
0.8	-391.549	-730.915	301	Maytenus boaria	Live	Tree	Soil	Terricolous	NA	Edge	20	NA		NA		2011-12-09	Transect	J. Pincheira Ulbrich
0.8	-391.549	-730.915	302	Myrceugenia exsucca	Live	Tree	Soil	Terricolous	NA	Core	5	Gap	10	Edge	20	2011-12-09	Transect	J. Pincheira Ulbrich
0.7	-389.444	-733.291	303	Blepharocalyx cruckshanksii	Live	Tree	Soil	Terricolous	NA	Core	10	Edge		NA		2013-01-12	Transect	J. Pincheira Ulbrich
0.7	-389.444	-733.291	304	Drimys winteri	Live	Tree	Soil	Terricolous	NA	Core-gap	10	NA		NA		2013-01-12	Transect	J. Pincheira Ulbrich
0.7	-389.444	-733.291	305	Myrceugenia exsucca	Live	Tree	Soil	Terricolous	NA	Core	10	Gap	10	Edge	15	2013-01-12	Transect	J. Pincheira Ulbrich
0.7	-389.444	-733.291	306	Nertera granadensis	Live	Herb	Soil	Terricolous	NA	Gap	10	NA		NA		2013-01-12	Transect	J. Pincheira Ulbrich
0.7	-389.444	-733.291	307	Rubus constrictus	Live	Shrub	Soil	Terricolous	NA	Edge	15	NA		NA		2013-01-12	Transect	J. Pincheira Ulbrich
0.15	-390.573	-731.607	308	Blechnum chilense	Live	Herb	Soil	Terricolous	NA	Edge	25	NA		NA		2012-11-24	Transect	J. Pincheira Ulbrich
0.15	-390.573	-731.607	309	Blepharocalyx cruckshanksii	Live	Tree	Soil	Terricolous	NA	Core	10	Edge	30	NA		2012-11-24	Transect	J. Pincheira Ulbrich
0.15	-390.573	-731.607	310	Chusquea quila	Live	Herb	Soil	Terricolous	NA	Core	10	Edge	25	NA		2012-11-24	Transect	J. Pincheira Ulbrich
0.15	-390.573	-731.607	311	Drimys winteri	Live	Tree	Soil	Terricolous	NA	Gap-edge	30	NA		NA		2012-11-24	Transect	J. Pincheira Ulbrich
0.15	-390.573	-731.607	312	Luma apiculata	Live	Tree	Soil	Terricolous	NA			NA		NA		2012-11-24	Transect	J. Pincheira Ulbrich
0.15	-390.573	-731.607	313	Luma chequen	Live	Tree	Soil	Terricolous	NA	Core	10	NA		NA		2012-11-24	Transect	J. Pincheira Ulbrich
0.15	-390.573	-731.607	314	Maytenus boaria	Live	Tree	Soil	Terricolous	NA	Edge	25	NA		NA		2012-11-24	Transect	J. Pincheira Ulbrich
0.15	-390.573	-731.607	315	Myrceugenia exsucca	Live	Tree	Soil	Terricolous	NA	Edge	30	NA		NA		2012-11-24	Transect	J. Pincheira Ulbrich
0.14	-390.742	-732.745	316	Amomyrtus luma	Live	Tree	Soil	Terricolous	NA	Edge	25	NA		NA		2012-10-13	Transect	J. Pincheira Ulbrich
0.14	-390.742	-732.745	317	Berberis actinacantha	Live	Shrub	Soil	Terricolous	NA	Matrix	30	NA		NA		2012-10-13	Transect	J. Pincheira Ulbrich
0.14	-390.742	-732.745	318	Drimys winteri	Live	Tree	Fallen log	Accidental ephyphyte	Myrceugenia exsucca	Gap	10	NA		NA		2012-10-13	Transect	J. Pincheira Ulbrich
0.14	-390.742	-732.745	319	Drimys winteri	Live	Tree	Soil	Terricolous	NA	Edge	20	NA		NA		2012-10-13	Transect	J. Pincheira Ulbrich
0.14	-390.742	-732.745	320	Juncus spp.	Live	Herb	Soil	Terricolous	NA	Matrix	30	NA		NA		2012-10-13	Transect	J. Pincheira Ulbrich
0.14	-390.742	-732.745	321	Lomatia ferruginea	Live	Tree	Soil	Terricolous	NA	Gap	10	NA		NA		2012-10-13	Transect	J. Pincheira Ulbrich
0.14	-390.742	-732.745	322	Lomatia ferruginea	Live	Tree	Fallen log	Terricolous	Myrceugenia exsucca	Edge	25	NA		NA		2012-10-13	Transect	J. Pincheira Ulbrich
0.14	-390.742	-732.745	323	Myrceugenia exsucca	Live	Tree	Soil	Terricolous	NA	Edge	25	NA		NA		2012-10-13	Transect	J. Pincheira Ulbrich
0.14	-390.742	-732.745	324	Nertera granadensis	Live	Herb	Soil	Terricolous	NA	Gap	20	NA		NA		2012-10-13	Transect	J. Pincheira Ulbrich
0.14	-390.742	-732.745	325	Ribes trilobum	Live	Shrub	Soil	Terricolous	NA	Gap	20	NA		NA		2012-10-13	Transect	J. Pincheira Ulbrich
0.14	-390.742	-732.745	326	Tristerix corymbosus	Live	Shrub	Branch	Hemiparasite	Myrceugenia exsucca	Edge	30	NA		NA		2012-10-13	Transect	J. Pincheira Ulbrich
0.13	-390.472	-732.342	327	Amomyrtus luma	Live	Tree	Soil	Terricolous	NA	Edge	15	NA		NA		2012-11-24	Transect	J. Pincheira Ulbrich
0.13	-390.472	-732.342	328	Amomyrtus luma	Fallen log	NA	Soil	NA	NA	Edge	15	NA		NA		2012-11-24	Transect	J. Pincheira Ulbrich
0.13	-390.472	-732.342	329	Blepharocalyx cruckshanksii	Live	Tree	Soil	Terricolous	NA	Core	10	Edge	15	NA		2012-11-24	Transect	J. Pincheira Ulbrich
0.13	-390.472	-732.342	330	Chusquea quila	Live	Herb	Soil	Terricolous	NA	Core	10	Edge	15	NA		2012-11-24	Transect	J. Pincheira Ulbrich
0.13	-390.472	-732.342	331	Lepidoceras chilense	Live	Shrub	Branch	Hemiparasite	Blepharocalyx cruckshanksii			NA		NA		2012-11-24	Transect	J. Pincheira Ulbrich
0.13	-390.472	-732.342	332	Lepidoceras chilense	Live	Shrub	Branch	Hemiparasite	Luma apiculata	Edge	15	NA		NA		2012-11-24	Transect	J. Pincheira Ulbrich
0.13	-390.472	-732.342	333	Luma apiculata	Live	Tree	Soil	Terricolous	NA	Edge	15	NA		NA		2012-11-24	Transect	J. Pincheira Ulbrich
0.13	-390.472	-732.342	334	Myrceugenia exsucca	Live	Tree	Soil	Terricolous	NA	Edge	15	NA		NA		2012-11-24	Transect	J. Pincheira Ulbrich
0.13	-390.472	-732.342	335	Myrceugenia parvifolia	Live	Shrub	Soil	Terricolous	NA	Core	10	NA		NA		2012-11-24	Transect	J. Pincheira Ulbrich
0.13	-390.472	-732.342	336	Nertera granadensis	Live	Herb	Soil	Terricolous	NA	Gap		NA		NA		2012-11-24	Transect	J. Pincheira Ulbrich
0.12	-390.522	-732.348	337	Blepharocalyx cruckshanksii	Live	Tree	Soil	Terricolous	NA	Core	10	Edge	15	NA		2012-11-24	Transect	J. Pincheira Ulbrich
0.12	-390.522	-732.348	338	Blepharocalyx cruckshanksii	Snag	Tree	Soil	NA	NA	Core	10	Edge	15	NA		2012-11-24	Transect	J. Pincheira Ulbrich
0.12	-390.522	-732.348	339	Luma apiculata	Live	Tree	Soil	Terricolous	NA	Edge	15	NA		NA		2012-11-24	Transect	J. Pincheira Ulbrich
0.12	-390.522	-732.348	340	Myrceugenia exsucca	Live	Tree	Soil	Terricolous	NA	Edge	15	NA		NA		2012-11-24	Transect	J. Pincheira Ulbrich
0.12	-390.522	-732.348	341	Myrceugenia parvifolia	Live	Shrub	Soil	Terricolous	NA	Core	10	NA		NA		2012-11-24	Transect	J. Pincheira Ulbrich
0.07	-390.534	-732.366	342	Blepharocalyx cruckshanksii	Live	Tree	Soil	Terricolous	NA	Core	10	Edge	15	NA		2012-11-24	Transect	J. Pincheira Ulbrich
0.07	-390.534	-732.366	343	Drimys winteri	Live	Tree	Soil	Terricolous	NA	Gap	10	NA		NA		2012-11-24	Transect	J. Pincheira Ulbrich
0.07	-390.534	-732.366	344	Drimys winteri	Fallen log	NA	Soil	NA	NA	Gap	10	NA		NA		2012-11-24	Transect	J. Pincheira Ulbrich
0.07	-390.534	-732.366	345	Myrceugenia parvifolia	Live	Shrub	Soil	Terricolous	NA	Gap	15	NA		NA		2012-11-24	Transect	J. Pincheira Ulbrich
0.07	-390.534	-732.366	346	Nertera granadensis	Live	Herb	Soil	Terricolous	NA	Gap	10	NA		NA		2012-11-24	Transect	J. Pincheira Ulbrich
0.07	-390.534	-732.366	347	Rhamnus diffusus	Live	Shrub	Soil	Terricolous	NA	Gap	15	NA		NA		2012-11-24	Transect	J. Pincheira Ulbrich
0.07	-390.534	-732.366	348	Rubus constrictus	Live	Shrub	Soil	Terricolous	NA	Edge	15	NA		NA		2012-11-24	Transect	J. Pincheira Ulbrich
0.05	-390.743	-732.728	349	Aextoxicon punctatum	Live	Tree	Soil	Terricolous	NA	Edge	15	NA		NA		2012-10-13	Transect	J. Pincheira Ulbrich
0.05	-390.743	-732.728	350	Chusquea quila	Live	Herb	Soil	Terricolous	NA	Core	10	Edge	10	NA		2012-10-13	Transect	J. Pincheira Ulbrich
0.05	-390.743	-732.728	351	Drimys winteri	Live	Tree	Soil	Terricolous	NA			NA		NA		2012-10-13	Transect	J. Pincheira Ulbrich
0.05	-390.743	-732.728	352	Greigia sphacelata	Live	Herb	Soil	Terricolous	NA	Gap-edge	10	NA		NA		2012-10-13	Transect	J. Pincheira Ulbrich
0.05	-390.743	-732.728	353	Lepidoceras chilense	Live	Shrub	Branch	Hemiparasite	Myrceugenia exsucca	Edge	15	NA		NA		2012-10-13	Transect	J. Pincheira Ulbrich
0.05	-390.743	-732.728	354	Luma apiculata	Live	Tree	Soil	Terricolous	NA	Edge	10	NA		NA		2012-10-13	Transect	J. Pincheira Ulbrich
0.05	-390.743	-732.728	355	Myrceugenia exsucca	Live	Tree	Soil	Terricolous	NA	Edge	15	NA		NA		2012-10-13	Transect	J. Pincheira Ulbrich
0.05	-390.743	-732.728	356	Ovidia pillo-pillo	Live	Shrub	Soil	Terricolous	NA	Gap	10	NA		NA		2012-10-13	Transect	J. Pincheira Ulbrich
